# Supplementary material for: VO2-Based Spacecraft Smart Radiator with High Emissivity Tunability and Protective Layer
Source: Nanomaterials (Basel). 2024 Aug 15;14(16):1348. doi: 10.3390/nano14161348 (PMC11357278; doi:10.3390/nano14161348)
Supplement: Supplementary file 1 [file nanomaterials-14-01348-s001.zip]

Archive with 1 entries (1 files):
- nanomaterials-3143038-supplementary.pdf
